# Supplementary material for: SNP markers associated with body size and pelt length in American mink (Neovison vison)
Source: BMC Genet. 2018 Nov 12;19:103. doi: 10.1186/s12863-018-0688-6 (PMC6233529; doi:10.1186/s12863-018-0688-6)
Supplement: Supplementary file 1 — Table S1. The number of sites and mean read depth for each individual of GBS population after filtering. (XLS 208 kb) [file 12863_2018_688_MOESM1_ESM.xls]

## Sheet: Table S1
Supplementary Table 1S. The number of sites and mean read depth for each individual of GBS population after filtering
Individual ID	number of sites	mean_read_depth
1	34814	11.0112
2	34812	10.1399
3	34813	11.4297
4	34812	7.9898
5	34814	15.2196
6	34814	11.7195
7	34815	10.0587
8	34815	15.5165
9	34815	7.83536
10	34814	7.82702
11	34814	12.1223
12	34811	13.3797
13	34814	13.0868
14	34812	12.4453
15	34814	11.2974
16	34815	11.4887
17	34812	14.7803
18	34815	12.4026
19	34816	6.79222
20	34815	12.4118
21	34813	13.2816
22	34813	6.90317
23	34815	10.9539
24	34814	6.04961
25	34814	12.5103
26	34814	9.98397
27	34816	14.9811
28	34814	7.76532
29	34816	12.6122
30	34815	10.514
31	34815	9.83668
32	34815	5.34551
33	34810	12.0463
34	34813	8.0181
35	34814	11.7691
36	34814	14.9737
37	34814	14.7554
38	34816	8.40743
39	34814	12.5834
40	34814	8.36864
41	34814	7.8355
42	34816	9.70571
43	34815	13.8523
44	34816	4.45152
45	34815	6.26394
46	34814	8.64319
47	34815	27.0223
48	34813	21.0693
49	34816	5.31925
50	34809	13.1407
51	34815	16.0703
52	34815	7.66839
53	34812	7.17
54	34815	5.07098
55	34815	15.0481
56	34813	9.08787
57	34814	13.979
58	34812	7.30079
59	34812	9.80484
60	34815	16.2735
61	34814	19.8974
62	34816	8.2583
63	34813	12.7203
64	34813	13.6987
65	34815	15.3487
66	34816	10.707
67	34814	8.90369
68	34814	9.63851
69	34813	6.68026
70	34814	18.4618
71	34813	8.70821
72	34814	7.77423
73	34814	7.71549
74	34814	10.1863
75	34816	5.89709
76	34815	10.2643
77	34814	10.8102
78	34812	14.5912
79	34815	11.5827
80	34812	11.044
81	34816	35.8425
82	34813	13.3795
83	34814	10.2626
84	34813	19.3434
85	34815	10.8957
86	34815	6.12802
87	34816	13.8621
88	34814	15.6126
89	34815	8.49783
90	34812	11.0491
91	34814	13.8524
92	34812	11.0334
93	34813	10.5472
94	34811	15.7511
95	34815	27.3804
96	34813	12.5496
97	34812	11.2964
98	34813	10.2476
99	34815	5.79167
100	34815	11.4672
101	34814	11.4627
102	34814	13.484
103	34814	11.006
104	34811	12.3545
105	34814	11.6659
106	34813	12.8239
107	34815	9.35129
108	34813	13.4876
109	34813	8.99322
110	34815	10.2869
111	34813	9.91101
112	34813	13.894
113	34813	12.3522
114	34814	7.59559
115	34815	9.67095
116	34812	12.217
117	34812	9.40371
118	34812	8.1542
119	34814	15.3265
120	34815	11.2327
121	34814	14.1493
122	34813	25.8532
123	34813	14.0737
124	34813	9.12765
125	34812	30.2703
126	34813	18.5587
127	34815	11.9019
128	34816	16.0425
129	34816	13.2032
130	34813	24.7575
131	34816	15.6934
132	34815	21.8252
133	34815	8.76743
134	34814	10.2481
135	34812	21.4635
136	34815	19.694
137	34815	22.4309
138	34816	15.5134
139	34814	9.93827
140	34813	8.3121
141	34815	9.87836
142	34814	23.1044
143	34813	10.9215
144	34813	16.0162
145	34814	20.9928
146	34814	12.3251
147	34812	16.2642
148	34814	7.90556
149	34813	21.2114
150	34814	10.3559
151	34813	25.5244
152	34815	12.1621
153	34814	8.81082
154	34813	21.7641
155	34814	9.48615
156	34814	19.4077
157	34816	9.45209
158	34815	11.409
159	34814	6.97895
160	34814	10.4483
161	34814	10.1831
162	34813	16.1999
163	34815	7.09493
164	34811	10.0597
165	34815	11.5865
166	34815	10.9157
167	34814	6.76653
168	34813	21.6592
169	34813	21.1144
170	34809	18.348
171	34812	8.62677
172	34815	43.6235
173	34815	8.78541
174	34813	9.1473
175	34814	15.1815
176	34810	25.9169
177	34815	11.7039
178	34813	27.6409
179	34813	21.502
180	34813	10.6459
181	34814	8.8386
182	34813	4.93735
183	34814	12.6258
184	34813	7.64318
185	34813	9.18542
186	34814	12.5513
187	34815	23.7201
188	34813	12.7896
189	34815	13.3536
190	34812	10.2075
191	34815	10.7925
192	34816	8.92966
193	34813	21.6081
194	34814	10.271
195	34815	8.14195
196	34811	7.37752
197	34816	32.0931
198	34816	10.6293
199	34813	13.0277
200	34815	10.2518
201	34815	10.7201
202	34812	8.12642
203	34815	12.2839
204	34814	7.21537
205	34812	14.1236
206	34814	12.0561
207	34813	11.5003
208	34813	6.97234
209	34814	11.6339
210	34816	23.3451
211	34816	5.89252
212	34815	27.1758
213	34813	11.4572
214	34814	18.0862
215	34816	14.1174
216	34814	9.93925
217	34815	7.83148
218	34816	28.1844
219	34813	28.5412
220	34812	19.9745
221	34815	14.2804
222	34813	13.0749
223	34813	6.32293
224	34815	7.21649
225	34813	14.5153
226	34814	29.7529
227	34815	26.3014
228	34816	9.06623
229	34812	12.0152
230	34815	5.74379
231	34814	18.6935
232	34815	10.2798
233	34815	12.7404
234	34813	23.8387
235	34813	10.1917
236	34812	20.0729
237	34815	5.19026
238	34813	7.4205
239	34812	29.1287
240	34815	23.8818
241	34812	11.1896
242	34813	9.24701
243	34813	17.686
244	34815	18.4237
245	34816	14.7365
246	34814	8.19788
247	34816	27.2094
248	34813	20.608
249	34813	6.50292
250	34814	27.0536
251	34814	22.3836
252	34811	6.24481
253	34814	22.0335
254	34812	13.3588
255	34814	12.3765
256	34813	10.7248
257	34815	5.30036
258	34815	12.2675
259	34813	12.5459
260	34815	21.7739
261	34815	9.64211
262	34815	11.0167
263	34811	6.39367
264	34816	13.8596
265	34816	16.879
266	34813	23.5376
267	34814	11.8167
268	34813	10.7323
269	34815	15.6906
270	34814	8.90038
271	34811	9.1646
272	34814	24.3847
273	34815	7.63826
274	34813	14.3901
275	34809	12.1033
276	34814	10.514
277	34814	15.3874
278	34814	12.1777
279	34812	13.6377
280	34811	8.99983
281	34813	11.0137
282	34815	12.8184
283	34815	9.09214
284	34816	6.14218
285	34814	32.9391
286	34814	12.5188
287	34816	9.70674
288	34815	16.0876
289	34815	11.2492
290	34813	30.7341
291	34815	39.2012
292	34814	26.5086
293	34815	6.68094
294	34813	8.82107
295	34816	17.685
296	34814	14.4656
297	34813	13.5644
298	34815	8.68557
299	34814	21.8411
300	34814	18.802
301	34816	13.2139
302	34815	7.75706
303	34813	22.4697
304	34814	11.7562
305	34814	5.24674
306	34814	16.591
307	34814	30.1391
308	34815	15.4546
309	34813	13.7961
310	34813	25.245
311	34815	8.51693
312	34813	27.7776
313	34812	21.817
314	34812	15.1789
315	34815	10.1837
316	34813	12.1749
317	34816	12.6907
318	34814	10.7968
319	34815	10.749
320	34815	8.41881
321	34814	10.5452
322	34815	29.6143
323	34815	23.0043
324	34814	9.18587
325	34810	12.8215
326	34813	8.5373
327	34814	11.4016
328	34814	4.2125
329	34813	25.0398
330	34813	11.4835
331	34810	22.8756
332	34815	7.53942
333	34813	22.0472
334	34815	28.8972
335	34814	8.07181
336	34812	10.2967
337	34814	22.612
338	34814	24.308
339	34813	11.9838
340	34814	13.4166
341	34816	14.9448
342	34816	36.7368
343	34813	14.1685
344	34814	24.3433
345	34815	7.79704
346	34816	8.93026
347	34811	10.1967
348	34814	7.89111
349	34813	41.9954
350	34814	6.83024
351	34813	11.1642
352	34814	12.8746
353	34813	6.71068
354	34814	9.88648
355	34816	15.8728
356	34814	24.0491
357	34813	12.4958
358	34814	8.90998
359	34814	9.597
360	34814	12.1081
361	34814	6.68811
362	34814	12.7332
363	34816	22.9593
364	34815	7.10702
365	34814	14.1974
366	34812	6.96524
367	34811	7.68091
368	34814	7.14606
369	34813	11.9762
370	34814	14.8819
371	34814	12.5208
372	34811	14.7629
373	34814	12.1092
374	34813	23.1204
375	34813	13.6702
376	34815	13.4243
377	34815	13.1033
378	34815	11.4391
379	34814	6.61398
380	34815	13.8399
381	34810	17.7395
382	34815	12.4323
383	34812	38.7058
384	34813	15.0345
385	34814	25.1352
386	34813	6.35719
387	34814	13.3213
388	34814	10.4249
389	34813	9.35665
390	34813	15.377
391	34816	22.1951
392	34814	14.8443
393	34815	6.15499
394	34812	11.9245
395	34812	10.9637
396	34816	12.3156
397	34813	7.07408
398	34814	8.99089
399	34814	8.74522
400	34816	8.82201
401	34814	7.63532
402	34812	10.4702
403	34815	11.7104
404	34812	7.87277
405	34814	7.93195
406	34814	13.5627
407	34815	28.0241
408	34814	12.7751
409	34813	10.9974
410	34815	5.72994
411	34813	5.34022
412	34815	14.092
413	34812	12.9516
414	34816	24.4606
415	34814	6.27176
416	34814	16.0505
417	34815	12.7127
418	34816	10.843
419	34814	7.46501
420	34813	9.08144
421	34816	10.4017
422	34814	13.2986
423	34814	10.4765
424	34814	12.0465
425	34814	7.76159
426	34812	13.0362
427	34812	15.8957
428	34812	11.4433
429	34815	16.4017
430	34813	10.128
431	34815	11.3222
432	34816	5.45491
433	34814	19.8034
434	34816	7.26247
435	34816	35.0095
436	34814	22.6295
437	34814	12.7295
438	34812	28.9313
439	34816	9.03473
440	34812	23.3191
441	34815	33.2121
442	34814	21.0072
443	34814	17.0985
444	34816	19.4505
445	34815	7.70674
446	34816	14.7752
447	34816	31.7469
448	34816	8.48331
449	34814	13.8863
450	34816	15.6224
451	34815	12.067
452	34812	13.3214
453	34815	25.1288
454	34816	10.8775
455	34815	24.3596
456	34814	12.4415
457	34816	13.0592
458	34816	35.492
459	34814	10.5498
460	34816	18.0653
461	34814	11.0688
462	34815	7.90961
463	34814	9.5987
464	34814	23.2339
465	34814	10.6183
466	34813	12.3601
467	34814	11.447
468	34813	19.1102
469	34814	8.85664
470	34809	6.80404
471	34815	10.4454
472	34816	15.9996
473	34813	14.5834
474	34812	12.1952
475	34815	15.5323
476	34814	9.15204
477	34813	10.4421
478	34814	9.1994
479	34814	8.74772
480	34814	16.0515
481	34813	6.63778
482	34814	24.6838
483	34815	11.3533
484	34815	11.6795
485	34816	5.44902
486	34812	15.3546
487	34814	16.019
488	34815	18.0333
489	34811	14.4274
490	34816	14.1011
491	34816	6.40065
492	34813	15.4658
493	34814	15.2523
494	34814	8.99448
495	34811	6.35032
496	34814	11.7896
497	34813	13.1186
498	34816	15.2977
499	34815	10.5082
500	34814	9.10872
501	34814	16.563
502	34811	10.7961
503	34814	18.7781
504	34815	13.7683
505	34814	5.48716
506	34814	13.601
507	34814	9.904
508	34816	28.2015
509	34814	12.2237
510	34814	18.0328
511	34813	14.8265
512	34813	26.5197
513	34816	7.00425
514	34814	29.3917
515	34812	11.9937
516	34814	11.5731
517	34815	7.8482
518	34813	17.6993
519	34814	6.24573
520	34815	12.7534
521	34815	5.42947
522	34815	12.7854
523	34812	10.4817
524	34816	7.78303
525	34813	10.125
526	34815	10.891
527	34813	10.2326
528	34816	21.3479
529	34816	35.0568
530	34814	8.2952
531	34813	16.1016
532	34815	5.77403
533	34816	5.14364
534	34815	8.4899
535	34815	13.5627
536	34815	5.03404
537	34813	7.94631
538	34815	6.65851
539	34814	13.0846
540	34815	7.95709
541	34815	34.0866
542	34816	24.0625
543	34815	10.0879
544	34813	11.9522
545	34814	14.0696
546	34816	21.7761
547	34813	13.7822
548	34815	10.6381
549	34814	12.1144
550	34812	11.0937
551	34816	15.4313
552	34814	5.86276
553	34816	11.5641
554	34815	13.6444
555	34814	10.3467
556	34815	10.6078
557	34815	10.8657
558	34815	5.79584
559	34813	28.5756
560	34811	6.82416
561	34816	10.7421
562	34815	9.56349
563	34815	8.56996
564	34812	14.137
565	34815	7.3163
566	34816	9.89789
567	34816	9.53541
568	34815	12.6295
569	34813	11.337
570	34814	14.5308
571	34811	8.96251
572	34814	17.1963
573	34815	18.6534
574	34811	15.4326
575	34815	15.721
576	34815	8.66267
577	34815	8.31139
578	34814	11.6472
579	34814	36.2092
580	34810	22.1493
581	34815	10.9194
582	34814	24.4385
583	34814	9.01502
584	34814	9.30695
585	34816	11.2438
586	34815	17.8527
587	34815	9.71153
588	34812	6.48558
589	34814	16.2121
590	34816	12.1932
591	34816	14.828
592	34814	19.7137
593	34811	11.6654
594	34814	6.70092
595	34814	9.85813
596	34816	9.11363
597	34815	17.5891
598	34814	8.27845
599	34816	12.6065
600	34813	13.4002
601	34814	7.4753
602	34811	11.6945
603	34815	12.5603
604	34815	13.7751
605	34813	9.34823
606	34810	22.592
607	34814	14.2616
608	34813	19.5125
609	34815	8.46244
610	34815	10.8493
611	34814	9.29824
612	34814	13.0673
613	34814	13.9618
614	34813	14.2727
615	34815	19.9167
616	34812	14.1168
617	34814	27.884
618	34816	6.84332
619	34815	12.877
620	34813	8.30747
621	34815	10.9014
622	34814	11.3643
623	34812	13.9632
624	34812	13.0745
625	34814	8.03148
626	34815	15.5991
627	34812	10.3143
628	34812	13.3309
629	34814	8.72706
630	34811	15.198
631	34814	9.48713
632	34815	10.3422
633	34813	6.76983
634	34812	8.22469
635	34815	13.9652
636	34815	10.0568
637	34816	26.0884
638	34811	11.0647
639	34816	19.0101
640	34815	12.8119
641	34813	13.4312
642	34816	31.9568
643	34816	16.2324
644	34815	15.8362
645	34815	12.7281
646	34815	11.7672
647	34813	8.52598
648	34815	15.5572
649	34815	10.2139
650	34814	9.06862
651	34815	15.6698
652	34814	6.67358
653	34814	9.25774
654	34812	8.75724
655	34813	7.59084
656	34814	11.1257
657	34813	20.3058
658	34816	6.70588
659	34814	10.0789
660	34813	10.2397
661	34815	11.4726
662	34814	11.8323
663	34813	14.8073
664	34814	13.6397
665	34814	13.0265
666	34814	12.8558
667	34815	10.4003
668	34815	17.5897
669	34815	10.3002
670	34813	12.1033
671	34813	14.1804
672	34814	10.2384
673	34815	11.4959
674	34816	9.80466
675	34813	10.602
676	34811	29.6154
677	34814	7.00709
678	34816	12.7941
679	34816	10.5705
680	34815	6.54097
681	34810	13.524
682	34814	13.9975
683	34812	20.2422
684	34813	14.9505
685	34811	11.8872
686	34815	6.97179
687	34811	9.23306
688	34812	14.9883
689	34813	17.5023
690	34813	11.5833
691	34816	11.7505
692	34814	8.8901
693	34814	7.87735
694	34814	14.3994
695	34816	9.81807
696	34816	14.8949
697	34816	17.0446
698	34814	20.897
699	34814	15.0603
700	34815	11.7562
701	34815	8.76105
702	34812	11.6806
703	34815	12.6086
704	34812	13.3779
705	34815	23.1876
706	34814	9.44132
707	34814	56.2974
708	34813	7.3655
709	34813	12.5324
710	34814	7.57845
711	34813	9.61302
712	34814	9.19797
713	34814	10.9673
714	34815	10.22
715	34813	14.0138
716	34812	9.05082
717	34814	22.8871
718	34814	11.1036
719	34812	12.2223
720	34814	6.0781
721	34814	16.8273
722	34814	11.3626
723	34815	10.5691
724	34814	13.1397
725	34813	33.5691
726	34812	44.1968
727	34815	9.72026
728	34814	37.1282
729	34810	18.3447
730	34815	5.53227
731	34815	10.2191
732	34811	8.2812
733	34816	11.112
734	34813	14.3039
735	34812	8.97291
736	34816	7.63479
737	34814	11.4352
738	34813	16.5823
739	34813	7.14222
740	34815	23.6631
741	34815	28.2355
742	34813	16.841
743	34813	8.87783
744	34814	29.3812
745	34813	4.74013
746	34813	12.9207
747	34813	12.8426
748	34815	27.4931
749	34815	11.2362
750	34816	10.2813
751	34814	8.89582
752	34815	37.9048
753	34812	11.6523
754	34816	11.5792
755	34811	11.5527
756	34814	11.1554
757	34814	13.9077
758	34813	4.27659
759	34816	10.2854
760	34816	9.27866
761	34812	8.43741
762	34810	13.1733
763	34815	19.6049
764	34814	10.1175
765	34815	7.95979
766	34815	13.3405
767	34814	9.19886
768	34815	8.50085
769	34813	14.3123
770	34815	11.5763
771	34812	14.4233
772	34813	31.4022
773	34813	14.8321
774	34814	10.5531
775	34812	18.047
776	34813	11.6584
777	34813	6.87487
778	34813	11.5227
779	34814	24.1695
780	34812	9.51183
781	34814	12.3316
782	34814	5.23703
783	34815	13.1852
784	34815	25.6366
785	34813	5.05593
786	34813	14.7129
787	34814	7.10634
788	34814	11.768
789	34815	11.5527
790	34815	11.5618
791	34813	11.0358
792	34812	8.11769
793	34812	8.61131
794	34814	11.3099
795	34813	11.1653
796	34815	14.8618
797	34814	8.66246
798	34812	11.2416
799	34813	12.072
800	34814	15.2686
801	34815	13.8033
802	34814	20.913
803	34812	11.373
804	34814	9.56023
805	34815	12.9251
806	34815	10.9513
807	34815	18.5594
808	34814	17.4624
809	34812	10.7748
810	34816	4.4977
811	34814	8.63721
812	34814	13.8152
813	34816	12.2807
814	34815	12.2532
815	34812	13.4699
816	34815	9.28235
817	34815	14.2256
818	34813	6.92509
819	34813	10.0155
820	34814	16.1097
821	34815	12.3692
822	34814	7.08367
823	34814	26.839
824	34814	12.8937
825	34813	12.1929
826	34814	13.0923
827	34816	14.172
828	34816	9.90711
829	34813	9.04708
830	34811	14.288
831	34814	8.1772
832	34814	13.3434
833	34816	10.305
834	34815	12.6954
835	34812	9.00913
836	34813	11.2838
837	34814	8.42443
838	34811	15.5257
839	34814	12.2309
840	34813	10.9182
841	34815	8.6478
842	34813	11.709
843	34815	11.1515
844	34815	10.4867
845	34814	17.1297
846	34813	14.3294
847	34812	13.8519
848	34812	15.9383
849	34814	11.8379
850	34815	12.8493
851	34816	8.00256
852	34815	10.9379
853	34814	14.4986
854	34814	13.9792
855	34813	13.2585
856	34813	26.5952
857	34814	10.3793
858	34814	11.9907
859	34814	7.56739
860	34813	8.17427
861	34815	16.0214
862	34811	18.1769
863	34813	14.7953
864	34815	12.2651
865	34813	8.84049
866	34815	10.4839
867	34812	12.2559
868	34812	5.70283
869	34812	8.81228
870	34814	9.02344
871	34812	9.47245
872	34815	11.532
873	34814	11.1578
874	34815	6.02729
875	34814	11.2312
876	34813	10.324
877	34815	13.8466
878	34812	24.1941
879	34814	30.3224
880	34813	6.6719
881	34815	14.4622
882	34814	23.7785
883	34815	10.1522
884	34815	24.0801
885	34813	16.6252
886	34813	14.6487
887	34814	12.4436
888	34815	10.7459
889	34812	11.7049
890	34811	13.2988
891	34813	13.3599
892	34813	14.4639
893	34814	6.37163
894	34814	8.91954
895	34812	8.28823
896	34815	9.72638
897	34816	18.3168
898	34811	8.45132
899	34814	9.62432
900	34815	7.60847
901	34816	8.85719
902	34811	12.7505
903	34815	8.54293
904	34815	8.24622
905	34816	9.02841
906	34815	9.70829
907	34812	12.5741
908	34815	11.5569
909	34813	12.9588
910	34812	9.69631
911	34814	7.94907
912	34815	50.876
913	34814	15.8469
914	34814	7.20992
915	34812	9.25055
916	34815	12.0371
917	34814	33.6687
918	34813	6.56278
919	34813	6.73412
920	34813	9.0075
921	34814	6.21626
922	34815	15.1
923	34815	11.0605
924	34812	14.8608
925	34815	17.7339
926	34814	23.382
927	34815	10.0099
928	34814	7.00873
929	34815	14.7288
930	34815	13.7317
931	34814	7.32826
932	34813	11.7938
933	34816	13.9394
934	34814	11.267
935	34815	5.80284
936	34813	7.85299
937	34813	9.61931
938	34815	13.4275
939	34815	7.13572
940	34815	13.9043
941	34815	38.7429
942	34815	11.8532
943	34814	19.3628
944	34813	10.42
945	34814	6.9117
946	34815	10.689
947	34814	15.7253
948	34814	8.4919
949	34815	34.9418
950	34815	10.3303
951	34814	16.7162
952	34815	9.8035
953	34814	12.3939
954	34815	30.8202
955	34815	9.88358
956	34815	6.74612
957	34813	13.4631
958	34814	8.31938
959	34816	10.7332
960	34816	12.6491
961	34816	6.56787
962	34815	9.20669
963	34813	7.88823
964	34814	9.53398
965	34814	13.1627
966	34815	10.0504
967	34815	17.1695
968	34813	5.43265
969	34816	16.9698
970	34814	15.7676
971	34816	8.31261
972	34815	8.38291
973	34814	10.7756
974	34815	12.6782
975	34815	10.795
976	34814	12.9401
977	34816	13.4884
978	34814	6.09019
979	34812	4.8489
980	34812	10.2418
981	34814	4.85575
982	34814	12.7742
983	34814	11.5467
984	34815	8.99239
985	34816	10.4047
986	34815	13.4202
987	34811	9.92431
988	34816	11.74
989	34815	15.9192
990	34815	8.10562
991	34812	20.2374
992	34815	11.5312
993	34813	10.1071
994	34815	4.29174
995	34816	20.4111
996	34816	10.9298
997	34812	11.5602
998	34812	11.8154
999	34814	16.8532
1000	34814	9.43126
1001	34815	9.86546
1002	34815	32.0491
1003	34813	8.33005
1004	34814	13.4485
1005	34814	20.4033
1006	34815	6.26394
1007	34812	16.6474
1008	34812	5.1671
1009	34812	12.4976
1010	34811	11.4424
1011	34814	14.6304
1012	34815	6.0565
1013	34815	10.8504
1014	34812	10.7094
1015	34813	10.7703
1016	34813	10.9601
1017	34816	9.51962
1018	34812	11.4533
1019	34811	14.9287
1020	34815	14.3964
1021	34813	9.42424
1022	34815	7.1217
1023	34814	14.0483
1024	34813	9.66067
1025	34816	15.9662
1026	34815	12.8224
1027	34814	11.7057
1028	34816	11.4717
1029	34813	12.837
1030	34816	5.48871
1031	34814	9.94462
1032	34816	7.04438
1033	34814	8.77673
1034	34815	28.6121
1035	34815	12.42
1036	34813	8.12225
1037	34812	12.2508
1038	34812	9.50962
1039	34815	12.1455
1040	34814	12.0176
1041	34814	8.1213
1042	34816	31.3849
1043	34813	11.4984
1044	34812	20.0399
1045	34814	14.0233
1046	34814	12.0477
1047	34816	34.0003
1048	34814	35.2406
1049	34814	8.10975
1050	34815	6.69303
1051	34814	14.2387
1052	34813	11.7201
1053	34815	13.0246
1054	34814	8.96094
1055	34816	9.88184
1056	34813	13.2209
1057	34811	13.6013
1058	34814	11.4118
1059	34814	14.5436
1060	34816	9.05813
1061	34811	11.1815
1062	34814	10.8097
1063	34814	12.5231
1064	34812	14.1304
1065	34815	5.77461
1066	34814	10.5196
1067	34815	10.966
1068	34813	11.0145
1069	34813	8.22161
1070	34816	11.5474
1071	34814	8.80755
1072	34814	11.4477
1073	34815	12.0871
1074	34816	12.2116
1075	34812	8.12978
1076	34811	11.4559
1077	34815	6.39207
1078	34813	13.1409
1079	34814	11.8407
1080	34815	14.5992
1081	34816	13.2614
1082	34815	12.1818
1083	34813	7.51659
1084	34815	9.90171
1085	34815	11.7663
1086	34815	11.758
1087	34816	6.35607
1088	34812	13.789
1089	34815	8.69786
1090	34814	5.79919
1091	34816	10.0221
1092	34814	12.3874
1093	34813	11.7657
1094	34812	13.6193
1095	34815	5.50076
1096	34814	9.42049
1097	34815	11.706
1098	34813	13.2461
1099	34812	12.0857
1100	34815	9.94097
1101	34814	5.4549
1102	34811	9.64155
1103	34814	16.1129
1104	34815	10.7363
1105	34815	12.6016
1106	34812	12.1545
1107	34812	18.3339
1108	34813	16.7762
1109	34815	10.536
1110	34813	27.1569
1111	34816	54.302
1112	34813	13.1593
1113	34815	11.4468
1114	34815	7.61226
1115	34811	10.4462
1116	34813	6.07486
1117	34815	13.9725
1118	34814	11.6303
1119	34812	4.49535
1120	34815	30.7014
1121	34813	10.313
1122	34814	11.2797
1123	34813	7.01626
1124	34815	16.3558
1125	34815	11.9731
1126	34814	12.3789
1127	34815	5.8629
1128	34810	7.17682
1129	34816	33.3865
1130	34815	12.0101
1131	34816	8.70746
1132	34814	9.74464
1133	34813	19.7697
1134	34816	10.4748
1135	34813	12.9899
1136	34816	15.5816
1137	34814	17.0118
1138	34813	10.8774
1139	34815	12.8387
1140	34815	9.42657
1141	34812	19.9616
1142	34810	18.1369
1143	34813	27.8742
1144	34816	11.931
1145	34814	11.0574
1146	34814	8.30396
1147	34815	9.7589
1148	34812	13.8169
1149	34812	8.70415
1150	34814	6.78236
1151	34815	12.1256
1152	34815	15.5357
1153	34815	7.22493
1154	34816	10.2017
1155	34812	11.99
1156	34814	25.0599
1157	34814	11.2812
1158	34812	14.9669
1159	34816	9.38844
1160	34813	11.7207
1161	34816	6.66883
1162	34811	11.8431
1163	34815	15.8738
1164	34813	14.517
1165	34813	13.6991
1166	34814	9.3795
1167	34813	10.7119
1168	34812	8.24589
1169	34816	9.06336
1170	34816	7.77706
1171	34813	25.3965
1172	34813	9.58472
1173	34814	6.95068
1174	34814	7.6176
1175	34816	13.0297
1176	34812	9.26833
1177	34814	11.6165
1178	34813	6.9678
1179	34816	10.586
1180	34814	14.6305
1181	34814	15.6796
1182	34815	8.74916
1183	34816	6.92027
1184	34814	15.9338
1185	34814	8.37666
1186	34812	30.7716
1187	34813	15.9354
1188	34811	16.6692
1189	34814	13.9947
1190	34816	14.1929
1191	34815	10.2452
1192	34813	16.2415
1193	34813	15.8349
1194	34816	8.68405
1195	34815	16.1824
1196	34816	7.83671
1197	34812	9.00135
1198	34813	15.2352
1199	34815	8.77182
1200	34816	23.8908
1201	34812	16.4297
1202	34813	15.8483
1203	34815	17.4605
1204	34813	10.8867
1205	34813	7.61503
1206	34815	13.0031
1207	34814	5.20245
1208	34813	11.7975
1209	34814	11.4004
1210	34816	5.50632
1211	34814	10.4272
1212	34815	12.1142
1213	34816	7.97507
1214	34814	7.30381
1215	34816	26.5813
1216	34816	15.6111
1217	34814	11.8302
1218	34816	20.7933
1219	34815	10.6109
1220	34815	8.71455
1221	34815	10.8147
1222	34815	12.6635
1223	34816	15.9717
1224	34815	10.5312
1225	34814	12.536
1226	34814	6.30473
1227	34816	16.6432
1228	34816	10.8755
1229	34810	11.3717
1230	34812	16.6355
1231	34816	5.58803
1232	34815	9.87408
1233	34816	5.21493
1234	34812	27.5104
1235	34814	9.2397
1236	34815	10.5277
1237	34813	5.86764
1238	34814	16.9151
1239	34815	13.9281
1240	34812	22.3665
1241	34813	11.5247
1242	34814	11.5577
1243	34815	10.2761
1244	34816	40.34
1245	34813	8.97676
1246	34810	10.6884
1247	34815	9.83183
1248	34815	9.26911
1249	34815	8.84389
1250	34812	19.8925
1251	34812	12.7016
1252	34815	11.3959
1253	34814	12.7669
1254	34814	10.9434
1255	34815	10.6843
1256	34816	13.7204
1257	34816	15.868
1258	34812	12.1116
1259	34813	27.5725
1260	34815	14.3026
1261	34813	12.048
1262	34815	8.52868
1263	34813	12.0415
1264	34811	9.27695
1265	34813	13.4784
1266	34813	13.1623
1267	34816	10.7593
1268	34815	8.96708
1269	34814	9.56457
1270	34816	10.9081
1271	34815	9.89427
1272	34815	7.87615
1273	34814	10.2973
1274	34815	10.1086
1275	34814	10.8251
1276	34814	14.1552
1277	34816	10.3832
1278	34811	27.2181
1279	34816	9.80805
1280	34814	12.0024
1281	34811	9.11953
1282	34812	13.6142
1283	34815	9.5952
1284	34814	6.64744
1285	34815	7.74031
1286	34815	6.95318
1287	34815	12.1089
1288	34814	15.6633
1289	34816	23.8521
1290	34813	15.524
1291	34814	17.6302
1292	34813	19.7256
1293	34815	17.0687
1294	34814	8.64847
1295	34814	10.0172
1296	34814	6.52097
1297	34812	11.2528
1298	34816	14.1499
1299	34813	11.8638
1300	34816	10.4402
1301	34811	20.8529
1302	34815	8.54669
1303	34814	12.1472
1304	34814	11.766
1305	34812	8.23388
1306	34814	26.2874
1307	34814	9.88117
1308	34813	9.03016
1309	34814	12.9089
1310	34816	15.3963
1311	34811	14.558
1312	34812	11.3136
1313	34813	10.2811
1314	34815	10.1359
1315	34815	6.8941
1316	34814	10.6061
1317	34815	8.24251
1318	34812	21.4823
1319	34815	14.1618
1320	34815	14.4499
1321	34815	15.5831
1322	34813	11.488
1323	34815	16.4062
1324	34813	6.89243
1325	34814	13.2521
1326	34813	8.71956
1327	34816	10.9015
1328	34814	14.6635
1329	34815	13.5315
1330	34813	12.7753
1331	34814	9.91389
1332	34815	6.6486
1333	34815	16.7681
1334	34815	9.62961
1335	34815	14.3624
1336	34812	4.30748
1337	34816	23.1287
1338	34814	12.4768
1339	34814	9.56411
1340	34814	10.7468
1341	34809	9.08256
1342	34814	11.5729
1343	34813	10.3822
1344	34812	12.335
1345	34816	15.1864
1346	34815	13.4322
1347	34815	9.90676
1348	34815	13.1394
1349	34814	6.97668
1350	34813	8.32356
1351	34812	8.09212
1352	34814	10.1718
1353	34814	8.46272
1354	34813	9.14785
1355	34816	9.81445
1356	34814	16.0339
1357	34814	7.67502
1358	34814	17.5275
1359	34815	19.8876
1360	34816	29.6523
1361	34815	18.6366
1362	34815	8.57696
1363	34813	8.16617
1364	34816	12.0788
1365	34814	7.28736
1366	34815	14.3918
1367	34814	13.595
1368	34814	10.1943
1369	34815	19.7978
1370	34815	7.556
1371	34814	10.2109
1372	34815	7.62192
1373	34812	18.0558
1374	34813	12.3292
1375	34814	13.6855
1376	34810	16.4704
1377	34814	11.688
1378	34813	7.21851
1379	34815	12.5172
1380	34816	7.35199
1381	34814	13.8526
1382	34815	9.99963
1383	34814	10.1448
1384	34813	11.6616
1385	34816	8.66159
1386	34815	14.2642
1387	34815	15.3875
1388	34815	13.1829
1389	34816	11.6895
1390	34813	6.77822
1391	34814	13.3605
1392	34814	8.52947
1393	34813	13.0509
1394	34815	16.1493
1395	34813	13.0498
1396	34814	16.016
1397	34815	14.7864
1398	34814	11.5142
1399	34812	14.9762
1400	34815	12.5592
1401	34812	10.3154
1402	34815	9.97587
1403	34815	16.8341
1404	34815	8.6885
1405	34814	10.0748
1406	34814	15.6719
1407	34811	13.9434
1408	34816	10.8719
1409	34815	10.6288
1410	34814	10.8528
1411	34813	11.5151
1412	34815	20.5297
1413	34814	9.37577
1414	34816	17.5249
1415	34812	19.3723
1416	34815	16.0475
1417	34815	14.4296
1418	34813	11.3081
1419	34811	17.162
1420	34815	11.2875
1421	34815	14.6913
1422	34814	10.1419
1423	34813	11.5176
1424	34816	9.81945
1425	34811	14.9931
1426	34813	12.4634
1427	34814	15.8345
1428	34814	11.6929
1429	34814	9.07101
1430	34816	9.74716
1431	34813	11.8834
1432	34814	12.2342
1433	34811	6.36463
1434	34812	10.1045
1435	34814	12.9105
1436	34815	10.193
1437	34813	16.8014
1438	34814	7.86261
1439	34813	16.5002
1440	34812	12.1723
1441	34815	6.19181
1442	34813	10.2463
1443	34814	11.0057
1444	34814	9.66126
1445	34815	14.022
1446	34813	14.4948
1447	34812	12.2451
1448	34812	8.11643
1449	34814	10.1772
1450	34815	13.1093
1451	34812	8.3171
1452	34816	11.6386
1453	34815	11.8801
1454	34815	7.68054
1455	34813	14.0607
1456	34815	8.18535
1457	34812	12.4598
1458	34815	8.70257
1459	34813	8.74912
1460	34814	6.99888
1461	34813	13.1342
1462	34814	12.3544
1463	34816	7.61167
1464	34813	17.0118
1465	34815	11.4601
1466	34816	13.6813
1467	34813	9.53469
1468	34815	13.2101
1469	34815	9.35014
1470	34814	17.8524
1471	34815	12.5496
1472	34814	14.5087
1473	34812	9.39679
1474	34813	17.6723
1475	34815	12.2917
1476	34812	11.6352
1477	34814	8.49624
1478	34815	12.173
1479	34813	10.3322
1480	34812	11.6215
1481	34815	12.2628
1482	34813	13.9494
1483	34813	14.1705
1484	34812	10.5217
1485	34813	7.5537
1486	34815	11.4
1487	34814	13.8032
1488	34815	9.54017
1489	34814	14.0708
1490	34816	8.1875
1491	34816	8.59378
1492	34816	10.1047
1493	34814	9.64262
1494	34816	13.388
1495	34815	9.62292
1496	34813	16.4591
1497	34815	11.2979
1498	34812	12.9144
1499	34815	10.7988
1500	34816	7.8096
1501	34815	14.2182
1502	34813	14.4814
1503	34815	38.1452
1504	34816	6.00534
1505	34814	5.72261
1506	34815	35.5809
1507	34814	11.4882
1508	34814	9.06325
1509	34813	8.94008
1510	34812	11.4963
1511	34814	7.36224
1512	34813	12.0886
1513	34815	8.86072
1514	34814	8.45318
1515	34815	9.07468
1516	34815	35.2118
1517	34815	29.2875
1518	34813	9.74601
1519	34811	5.83859
1520	34812	12.7348
1521	34814	11.166
1522	34814	7.49038
1523	34814	10.585
1524	34815	6.7036
1525	34810	33.6813
1526	34815	10.2303
1527	34815	10.1951
1528	34813	8.85721
1529	34815	7.05816
1530	34815	11.7261
1531	34813	13.1673
1532	34816	13.7497
1533	34816	11.252
1534	34816	10.3498
1535	34814	7.56535
1536	34814	6.08252
1537	34811	9.83002
1538	34814	13.3318
1539	34815	12.7753
1540	34811	10.4788
1541	34815	14.2047
1542	34815	9.2455
1543	34813	12.1307
1544	34815	14.7956
1545	34813	6.99147
1546	34813	12.8159
1547	34816	15.9422
1548	34813	12.4146
1549	34814	14.3835
1550	34810	15.0128
1551	34815	13.7072
1552	34814	8.82191
1553	34814	14.3911
1554	34816	17.9848
1555	34813	11.661
1556	34814	6.90441
1557	34814	12.1671
1558	34813	8.15655
1559	34813	13.3894
1560	34814	7.37407
1561	34815	11.1348
1562	34813	13.4138
1563	34814	7.75065
1564	34813	10.2337
1565	34813	10.5918
1566	34815	13.61
1567	34814	12.7655
1568	34814	27.5078
1569	34813	7.08755
1570	34812	13.291
1571	34813	13.7846
1572	34815	9.16734
1573	34815	29.0711
1574	34813	13.8046
1575	34815	10.1981
1576	34812	6.88964
1577	34814	10.9251
1578	34813	15.61
1579	34815	8.63071
1580	34816	10.6248
1581	34815	13.976
1582	34814	11.0737
1583	34816	9.80133
1584	34813	11.3723
1585	34814	13.2438
1586	34815	8.5481
1587	34812	10.8441
1588	34813	19.2679
1589	34814	8.26245
1590	34813	13.0878
1591	34814	9.29577
1592	34812	17.7218
1593	34816	18.7505
1594	34816	12.593
1595	34815	11.2585
1596	34815	11.1093
1597	34816	12.1338
1598	34815	13.4049
1599	34813	14.3502
1600	34815	6.62844
1601	34815	9.21172
1602	34813	20.4644
1603	34815	5.44199
1604	34814	12.2015
1605	34813	7.03415
1606	34812	11.6347
1607	34813	10.3666
1608	34810	11.6118
1609	34815	8.93724
1610	34815	8.12739
1611	34814	12.104
1612	34813	10.5012
1613	34814	9.87267
1614	34815	13.6084
1615	34814	6.77299
1616	34816	8.21869
1617	34814	23.4132
1618	34814	7.84868
1619	34815	10.8072
1620	34815	6.65213
1621	34816	19.0867
1622	34810	14.9864
1623	34815	8.70363
1624	34815	7.99064
1625	34815	12.043
1626	34815	11.7073
1627	34811	9.86088
1628	34810	21.586
1629	34813	9.22736
1630	34812	9.9759
1631	34814	10.1285
1632	34815	16.1169
1633	34814	9.64948
1634	34815	9.9292
1635	34815	12.8119
1636	34814	19.1974
1637	34815	19.3003
1638	34814	9.49127
1639	34814	16.5446
1640	34814	8.58382
1641	34814	7.91279
1642	34811	16.9536
1643	34814	9.17826
1644	34813	15.5703
1645	34814	8.26033
1646	34813	8.02861
1647	34814	7.0193
1648	34814	14.4677
1649	34814	20.4828
1650	34814	13.355
1651	34812	11.6173
1652	34812	26.2248
1653	34816	12.145
1654	34815	12.2933
1655	34815	17.7687
1656	34815	30.4187
1657	34815	11.1117
1658	34814	10.8601
1659	34812	12.2192
1660	34810	10.8068
1661	34815	12.1255
1662	34812	26.5612
1663	34816	14.6558
1664	34814	7.23453
1665	34814	13.1148
1666	34815	25.3565
1667	34812	10.9523
1668	34815	14.1658
1669	34810	13.5741
1670	34813	14.7286
1671	34815	11.3399
1672	34812	32.1737
1673	34816	13.2857
1674	34812	10.6154
1675	34815	26.6944
1676	34816	7.33154
1677	34813	10.5314
1678	34812	9.84066
1679	34813	6.70008
1680	34814	11.3621
1681	34815	8.4793
1682	34814	12.9934
1683	34816	7.13586
1684	34815	11.0117
1685	34813	8.48091
1686	34813	10.6651
1687	34814	9.84931
1688	34813	30.136
1689	34814	19.6998
1690	34815	13.6175
1691	34814	12.7446
1692	34816	8.34835
1693	34812	23.1972
1694	34813	21.706
1695	34814	13.1632
1696	34815	8.08522
1697	34815	11.9444
1698	34814	15.1909
1699	34815	5.48479
1700	34813	18.4621
1701	34815	24.0246
1702	34814	11.7362
1703	34811	7.17523
1704	34814	9.47346
1705	34815	8.32808
1706	34815	16.0656
1707	34814	12.8823
1708	34815	6.8993
1709	34815	10.1997
1710	34813	13.0815
1711	34814	7.50204
1712	34816	9.16113
1713	34814	7.62547
1714	34811	14.3445
1715	34815	11.2666
1716	34813	20.0056
1717	34814	10.6194
1718	34814	12.9713
1719	34813	10.7616
1720	34816	9.14835
1721	34811	12.8439
1722	34816	5.40593
1723	34815	6.25388
1724	34812	12.4941
1725	34816	9.54808
1726	34814	14.9422
1727	34813	11.0608
1728	34814	14.8558
1729	34815	11.5264
1730	34814	5.8903
1731	34816	15.0723
1732	34815	5.13902
1733	34815	8.22654
1734	34813	7.34812
1735	34814	8.70469
1736	34814	9.92627
1737	34813	13.2647
1738	34815	12.7609
1739	34815	9.89737
1740	34815	7.49332
1741	34815	28.0793
1742	34814	8.80258
1743	34813	13.3385
1744	34814	12.8014
1745	34814	25.0587
1746	34816	11.9838
1747	34812	16.1356
1748	34813	8.68655
1749	34814	9.38855
1750	34814	8.3201
1751	34814	20.369
1752	34809	14.521
1753	34814	11.2148
1754	34813	15.7623
1755	34814	7.77446
1756	34813	13.4372
1757	34812	8.07248
1758	34813	10.5368
1759	34814	8.17068
1760	34811	10.7373
1761	34812	17.0228
1762	34815	8.36473
1763	34815	9.74342
1764	34816	12.4514
1765	34813	8.34639
1766	34815	10.7515
1767	34814	7.82539
1768	34815	5.99572
1769	34816	6.70887
1770	34813	18.2366
1771	34814	11.1456
1772	34812	7.09652
1773	34812	13.5396
1774	34814	11.5753
1775	34815	17.4969
1776	34814	7.27021
1777	34815	13.5844
1778	34813	8.5614
1779	34811	10.3376
1780	34813	9.85517
1781	34812	12.1192
1782	34814	8.54544
1783	34814	15.0076
1784	34813	23.519
1785	34815	11.1376
1786	34813	12.1237
1787	34813	8.80519
1788	34813	16.3109
1789	34813	15.359
1790	34815	12.1066
1791	34814	14.7361
1792	34815	5.25452
1793	34813	11.9276
1794	34816	14.4827
1795	34815	16.8072
1796	34815	7.19696
1797	34814	4.98314
1798	34812	5.6162
1799	34816	12.9337
1800	34813	13.028
1801	34815	6.23975
1802	34812	8.82905
1803	34814	25.8984
1804	34812	8.06667
1805	34813	9.75952
1806	34813	9.98139
1807	34813	8.9902
1808	34814	12.0982
1809	34815	12.1431
1810	34814	11.7073
1811	34813	9.98739
1812	34812	8.84333
1813	34814	20.1086
1814	34815	16.4081
1815	34813	21.6935
1816	34812	9.40397
1817	34814	6.5193
1818	34813	9.78094
1819	34815	10.9653
1820	34815	11.3375
1821	34812	11.1639
1822	34813	9.48574
1823	34811	10.4774
1824	34816	8.13276
1825	34816	13.3643
1826	34815	7.61399
1827	34811	10.0769
1828	34814	7.48093
1829	34810	12.2793
1830	34816	23.8339
1831	34816	11.4733
1832	34813	6.76733
1833	34813	9.0937
1834	34814	8.49204
1835	34814	5.47176
1836	34813	13.4037
1837	34815	12.3159
1838	34814	7.51451
1839	34816	14.3689
1840	34815	8.85983
1841	34812	13.3968
1842	34813	22.8283
1843	34814	4.96685
1844	34815	10.9164
1845	34814	11.209
1846	34813	10.2443
1847	34815	26.7825
1848	34815	17.2337
1849	34815	10.83
1850	34814	15.1512
1851	34813	11.0518
1852	34815	11.2679
1853	34815	32.9992
1854	34814	15.521
1855	34814	6.89157
1856	34813	10.1796
1857	34815	5.72592
1858	34812	9.59097
1859	34813	10.489
1860	34813	8.39477
1861	34814	7.92408
1862	34816	10.0893
1863	34813	11.4273
1864	34814	11.5254
1865	34815	6.979
1866	34813	8.89745
1867	34813	7.12737
1868	34814	8.50098
1869	34813	20.9509
1870	34814	9.89544
1871	34815	13.1012
1872	34815	6.5273
1873	34812	8.97234
1874	34815	5.11693
1875	34813	9.21845
1876	34813	23.0995
1877	34813	4.55396
1878	34814	17.0967
1879	34815	14.7017
1880	34813	12.314
1881	34812	9.33893
1882	34816	11.4006
1883	34812	12.1208
1884	34811	12.471
1885	34812	10.2563
1886	34815	11.8001
1887	34815	14.7856
1888	34814	46.356
1889	34815	9.81752
1890	34815	34.05
1891	34815	8.25661
1892	34814	13.4214
1893	34814	13.3569
1894	34815	24.2404
1895	34812	6.00776
1896	34813	13.8039
1897	34815	7.05776
1898	34815	9.0721
1899	34814	18.2581
1900	34816	32.9723
1901	34816	14.8757
1902	34815	8.53667
1903	34815	15.9552
1904	34816	10.6718
1905	34815	6.47425
1906	34816	10.8066
1907	34816	11.979
1908	34814	27.3476
1909	34815	6.33885
1910	34814	16.8449
1911	34813	11.6752
1912	34812	11.8838
1913	34812	11.3905
1914	34811	7.78696
1915	34813	10.7274
1916	34812	10.3042
1917	34813	21.8117
1918	34812	11.4045
1919	34812	14.7619
1920	34813	18.2571
1921	34812	8.09505
1922	34815	9.91176
1923	34812	11.2557
1924	34815	6.31518
1925	34813	9.68463
1926	34811	10.842
1927	34814	9.04564
1928	34810	9.95843
1929	34812	7.65822
1930	34815	17.6897
1931	34814	12.4802
1932	34815	5.93457
1933	34814	11.3609
1934	34811	8.79403
1935	34815	14.2016
1936	34812	11.4703
1937	34815	6.52084
1938	34815	11.3843
1939	34815	21.8854
1940	34815	31.7511
1941	34811	11.643
1942	34813	10.6401
1943	34814	11.3454
1944	34815	12.3103
1945	34811	14.1963
1946	34816	25.322
1947	34816	7.78599
1948	34815	25.194
1949	34814	12.2445
1950	34815	20.3549
1951	34816	26.5907
1952	34815	12.9955
1953	34813	10.6211
1954	34813	10.3473
1955	34814	12.2782
1956	34815	6.54597
1957	34815	13.3311
1958	34815	10.3984
1959	34815	11.4898
1960	34814	6.40808
1961	34816	9.6431
1962	34816	11.0758
1963	34813	12.1444
1964	34816	16.6934
1965	34814	8.39972
1966	34813	23.5621
1967	34816	12.0433
1968	34816	12.8344
1969	34813	10.4398
1970	34814	29.2433
1971	34814	18.4118
1972	34814	19.5289
1973	34814	14.3076
1974	34816	26.1131
1975	34814	14.7084
1976	34815	24.5889
1977	34814	18.4289
1978	34816	31.5684
1979	34814	11.0615
1980	34815	33.9943
1981	34813	9.68753
1982	34814	7.69989
1983	34812	4.6617
1984	34814	15.7043
1985	34814	11.4916
1986	34813	14.0866
1987	34816	9.70063
1988	34812	19.1407
1989	34816	10.36
1990	34814	14.0661
1991	34814	10.067
1992	34814	6.20351
1993	34814	9.24166
1994	34815	11.087
1995	34815	13.9101
1996	34814	13.7539
1997	34813	12.0128
1998	34813	22.6245
[truncated: 453 more rows]
